# Supplementary material for: Development and evaluation of a chronic kidney disease risk prediction model using random forest
Source: Front Genet. 2024 Jun 27;15:1409755. doi: 10.3389/fgene.2024.1409755 (PMC11236722; doi:10.3389/fgene.2024.1409755)
Supplement: Supplementary file 2 [file Table1.xlsx]

## Sheet: Sheet1
	GEO accession	Platform	Organization	Research Topic
	GSE35488	GPL14663	University of Michigan	Expression data from human with IgA nephropathy (IgAN)
	GSE32591	GPL14663	University of Michigan	Expression data from human with lupus nephritis (LN)
	GSE66494	GPL6480	Kyushu University Hospital	Development of gene expression profiles in human chronic kidney disease
	GSE47184	GPL14663	University of Michigan	In silico nano-dissection: defining cell type specificity at transcriptional level in human disease (tubulointerstitium)
	GSE180394	GPL19983	University of Michigan	Tubular Transcriptome in the Cprobe Cohort
